# Supplementary material for: Clinical Significance of Preoperative Hematological Parameters in Patients with D2-Resected, Node-Positive Stomach Cancer
Source: Biomedicines. 2022 Jun 30;10(7):1565. doi: 10.3390/biomedicines10071565 (PMC9312951; doi:10.3390/biomedicines10071565)
Supplement: Supplementary file 1 [file biomedicines-10-01565-s001.zip]

Archive with 1 entries (1 files):
- biomedicines-1705980-supplementary.pdf
